# Supplementary material for: Parental Somatic Mosaicism Uncovers Inheritance of an Apparently De Novo GFAP Mutation
Source: Front Genet. 2021 Dec 7;12:744068. doi: 10.3389/fgene.2021.744068 (PMC8688950; doi:10.3389/fgene.2021.744068)
Supplement: Supplementary file 1 [file Table1.xlsx]

## Sheet: Foglio1
	Supplementary Table S1: In-depth NGS analysis of AxD causing GFAP mutation in families with apparently de novo occurrence
	PROBAND ID	GFAP VARIANT (nucleotide level)	GFAP VARIANT (aminoacid level)	PARENTS ID	Coverage of the Amplicon containing the Mutant Codon (X)
	4*	c.235C>T	p.R79C	4M	4189
				4F	1447
	74	c.715C>T	p.R239C	74M	5154
				74F	739
	82	c.236G>A	p.R79H	82M	591
				82F	637
	102	c.223G>A	p.E75K	102M	633
				102F	552
	110	c.236G>A	p.R79H	110M	1239
				110F	1846
	124	c.235C>T	p.R79C	124M	2262
				124F	1058
	135	c.715C>T	p.R239C	135M	743
				135F	922
	147	c.235C>T	p.R79C	147M	1098
				147F	14
	180	c.227T>C	p.L76P	180M	649
				180F	1397
	188	c.235C>T	p.R79C	188M	854
				188F	991
	189	c.235C>T	p.R79C	189M	2318
				189F	2326
	*this proband has already been published (Caroli et al., 2007)
	Caroli, F., Biancheri, R., Seri, M., Rossi, A., Pessagno, A., Bugiani, M., et al. () 2007. GFAP mutations and polymorphisms in 13 unrelated Italian patients affected by Alexander disease. Clin Genet. 72, 427-433. doi: 10.1111/j.1399-0004.2007.00869.x.
